# Supplementary material for: Discrete and conserved inflammatory signatures drive thrombosis in different organs after Salmonella infection
Source: Nat Commun. 2025 Mar 10;16:2356. doi: 10.1038/s41467-025-57466-6 (PMC11894133; doi:10.1038/s41467-025-57466-6)
Supplement: Supplementary file 13 — Source Data [file 41467_2025_57466_MOESM13_ESM.xlsx]

## Sheet: Fig1B
WT	Ifng-/-		WT	Ifng-/-
0.912396	0.585729		11	5
0.849975	1.2126		18	15
0.54	0.0175795		10	1
0.52	0.375517		8	4
0.54	0.09		9	1
0.85	0.25		13	3
2.08	0.43		18	5
	0			0
	0			0
	0			0

## Sheet: Fig1D
WT	Ifng-/-
2.97529	0.00189
2.45871	0
1.20545	0
1.98275	0
0.006099	0
1.26279	0
0.564519	0
1.13636	0

## Sheet: Fig1H
WT	Clec2fl/flPF4cre
0	0
0	0
0.273999	0.00898281
0	0.117178

## Sheet: Fig1F
WT	Clec2fl/flPF4cre
0.54	0.04
0.52	0.59
2.14	0.18
1.08	3.03
0.2852	0
1.044	1.03
1.0562	1.38
0.9113	0.12
0.934	0.71
0.06	2.02
0.8	0.49
2.15	0
1.33
0.912396
0.849975
0.54
0.85
2.08
1.54
1.1
0.9
2.53

## Sheet: Fig2A
Spleen
Time (h)	%Thrombosis
0	0	0	0	0
4	0	0	0	0
8	0.318664	0.781541	0.36402
18	1.02349	1.54556	2.57
Liver
Time(days)	Thrombosis
0	0	0	0	0
1	0	0	0	0
7	4.54904	2.97026	0.650592

## Sheet: Fig2B
Spleen			Liver
Ly6C	Ly6G		Ly6C	Ly6G
62.307	41.9942		24.0926	83.4762
52.2707	67.6369		26.7612	46.8539
51.0954	58.7465		27.0475	32.7721
30.8499	39.6379		19.2878	44.2137
37.9319	74.4891		30.7693	33.2543
45.9794	73.35		14.6058	30.105
75.2476	80.1801		26.6203	33.5688
53.9445	61.8429		13.5392	37.5905
58.92	71.5401		25.6664	49.7696
67.3105	67.6741		14.9493	32.1665
			22.8424	55.6523
			43.0025	46.8713

## Sheet: Fig2D
Spleen
Time (h)	Neutrophils				Ly6C+ monocytes
0	1.58	1.54	1.27	1.15	2.87	3.6	3.28	3.13
4	2.59	3.76	4.41	5.18	3.23	3.26	3.05	4.03
8	3.53	4.41	6.3		3.76	5.22	5
18	16.8	14.8	7.21	13.1	4.69	5.36	4.3	4.62
Liver
Time (days)	Neutrophils					Ly6C+ monocytes
0	0.52	0.048	0.54			2.51	2.49	2.53
1	0.72	0.78	0.79	0.83	0.88	21.7	22.4	20.7	13.8	15.8
7	3.36	3.44	2.19	2.07		40.1	45.4	39.1	41.2

## Sheet: Fig2F
0	4h	8h	18h	7 days
0.401	1.337	0.181	3.794	1.568
0.071	1.42	0.171	0.997	1.304
0.283	1.192	0.193	1.67	2.36
0.542	1.387	0.189	2.109	1.837
0.185	1.589	0.175	1.271	2.373
0.291	1.616	0.537	1.498	1.741
0.307	1.592	0.236	1.09	1.661
0.143	1.686	0.341	2.028	2.215
0.189	2.506	0.164	1.934	1.379
0.348	1.98	0.097	1.734	1.855
0.1	2.917	2.594	0.823	0.869
0.062	2.551	2.535	1.098	0.62
0.076	3.727	1.987	1.19	1.273
0.188	3.307	2.988	0.999	1.506
0.209	3.286	3.065	1.31	1.689
0.135	4.357	2.725	1.254	1.663
0.077	3.471	2.65	1.98	1.793
0.207	2.92	1.952	0.971	1.466
0.101	2.355	2.102	2.406	1.897
0.125	2.193	1.693	1.294	1.889
	3.221	1.635	2.454	1.982
	2.92	1.979	1.168	2.139
	3.347	1.117	1.334	1.645
	2.526	1.381	1.282	1.612
	1.35	1.767	1.092	1.466
	2.732	2.297	1.57	2.34
	3.251	2.763	2.188	1.545
	2.816	1.037	2.771	1.988
	2.225	2.213	1.563	2.425
	2.401	2.377	0.426	1.65
	1.909	2.053		1.064
	2.786	2.25		1.04
	2.937	1.194		2.491
	2.32	1.747		1.859
	1.898	1.071		2.391
	1.259	2.155		2.043
	2.046	1.189		0.731
	1.938	1.997		3.292
	2.403	1.177		0.83
	2.551	1.762		2.79

## Sheet: Fig3A
Spleen			Liver
IC	aLy6G		IC	aLy6G
2224987	289249		84549.4	34403.9
2744304	141815		74034.9	14287.4
4021192	632672		223731	22549.9
1165603	93642.3		66642.9	55210.7

## Sheet: Fig3B
Day 1			Day 7
IC	aLy6G		IC	aLy6G
1630	240		950	350
1720	200		1280	280
1280	60		1130	190
980	30		1960	450

[truncated: 27 more sheets: Fig3D, Fig3F, Fig4A, Fig4E, Fig5C, Fig5D, Fig5E, Fig5F, Fig8A, Fig8F, Fig8I, Fig9C, Fig9D, Fig9E, SFig1A, SFig1B, SFig3B, SFig6A, SFig6B, SFig6C …]
